# Supplementary material for: Assessing the performance of genetic risk score for stratifying risk of post-sepsis cardiovascular complications
Source: Front Cardiovasc Med. 2023 Feb 28;10:1076745. doi: 10.3389/fcvm.2023.1076745 (PMC10011112; doi:10.3389/fcvm.2023.1076745)
Supplement: Supplementary file 3 [file Table_1.XLSX]

## Sheet: sTable 1
sTable 1. Risk associated SNPs used for calculating genetic risk score for myocardial infarction (MI)
SNP	CHR	POS	Gene	RA	RAF	OR	Reference
rs113716316	1	27928640	AHDC1	G	0.9276	1.09	Jaana Hartiala, Eur J Heart. 2021
rs11591147	1	55505647	PCSK9	G	0.9852	1.34	Jaana Hartiala, Eur J Heart. 2021
rs17114046	1	56966350	PLPP3	A	0.9106	1.11	Jaana Hartiala, Eur J Heart. 2021
rs12743267	1	95249306	LINC01057	C	0.7621	1.05	Jaana Hartiala, Eur J Heart. 2021
rs12740374	1	109817590	CELSR2	G	0.7806	1.11	Jaana Hartiala, Eur J Heart. 2021
rs11810571	1	151762308	TDRKH	G	0.8604	1.06	Jaana Hartiala, Eur J Heart. 2021
rs6694258	1	154428505	IL6R	C	0.4488	1.05	Jaana Hartiala, Eur J Heart. 2021
rs2820309	1	201834944	IPO9	G	0.3397	1.04	Jaana Hartiala, Eur J Heart. 2021
rs35700460	1	222811407	MIA3	G	0.724	1.09	Jaana Hartiala, Eur J Heart. 2021
rs16986953	2	19942473	OSR1,LINC00954	A	0.0664	1.09	Jaana Hartiala, Eur J Heart. 2021
rs13402621	2	43458611	THADA	C	0.2003	1.06	Jaana Hartiala, Eur J Heart. 2021
rs10176176	2	85762048	SH2D6,PARTICL	T	0.4759	1.07	Jaana Hartiala, Eur J Heart. 2021
rs6761276	2	113832312	IL1F10	T	0.45	1.04	Jaana Hartiala, Eur J Heart. 2021
rs12693302	2	183211443	PDE1A	G	0.3503	1.05	Jaana Hartiala, Eur J Heart. 2021
rs72926767	2	203796814	CARF	G	0.1299	1.12	Jaana Hartiala, Eur J Heart. 2021
rs16854041	2	216287497	FN1	A	0.7429	1.05	Jaana Hartiala, Eur J Heart. 2021
rs2161967	2	218680529	TNS1	T	0.445	1.04	Jaana Hartiala, Eur J Heart. 2021
rs2972149	2	227092150	LOC646736,MIR5702	A	0.4903	1.04	Jaana Hartiala, Eur J Heart. 2021
rs748431	3	14928077	FGD5	G	0.3572	1.04	Jaana Hartiala, Eur J Heart. 2021
rs73078367	3	48708347	CELSR3-AS1,NCKIPSD	C	0.8771	1.08	Jaana Hartiala, Eur J Heart. 2021
rs34290943	3	49161660	LAMB2	T	0.8752	1.08	Jaana Hartiala, Eur J Heart. 2021
rs3772800	3	124438586	KALRN	C	0.1767	1.06	Jaana Hartiala, Eur J Heart. 2021
rs13324341	3	138070901	MRAS	T	0.1535	1.07	Jaana Hartiala, Eur J Heart. 2021
rs433903	3	153980130	ARHGEF26,DHX36	G	0.8649	1.06	Jaana Hartiala, Eur J Heart. 2021
rs10857147	4	81181072	PRDM8,FGF5	T	0.3104	1.06	Jaana Hartiala, Eur J Heart. 2021
rs11099493	4	82587050	RASGEF1B,HNRNPD	A	0.6936	1.06	Jaana Hartiala, Eur J Heart. 2021
rs2452009	4	95495908	PDLIM5	A	0.6899	1.05	Jaana Hartiala, Eur J Heart. 2021
rs6841581	4	148401190	EDNRA	A	0.1369	1.07	Jaana Hartiala, Eur J Heart. 2021
rs72689147	4	156639888	GUCY1A3	G	0.8055	1.07	Jaana Hartiala, Eur J Heart. 2021
rs9349379	6	12903957	PHACTR1	G	0.428	1.13	Jaana Hartiala, Eur J Heart. 2021
rs10947786	6	39156410	KCNK5	G	0.779	1.07	Jaana Hartiala, Eur J Heart. 2021
rs9486719	6	97060124	FHL5	G	0.813	1.06	Jaana Hartiala, Eur J Heart. 2021
rs2327426	6	134202690	TARID	T	0.7215	1.08	Jaana Hartiala, Eur J Heart. 2021
rs10455872	6	161010118	LPA	G	0.0683	1.37	Jaana Hartiala, Eur J Heart. 2021
rs2107595	7	19049388	HDAC9,TWIST1	A	0.1695	1.06	Jaana Hartiala, Eur J Heart. 2021
rs11556924	7	129663496	ZC3HC1	C	0.6191	1.06	Jaana Hartiala, Eur J Heart. 2021
rs9640375	7	139737344	PARP12	C	0.7938	1.06	Jaana Hartiala, Eur J Heart. 2021
rs3918226	7	150690176	NOS3	T	0.0742	1.12	Jaana Hartiala, Eur J Heart. 2021
rs7011846	8	19785656	INTS10,LPL	A	0.0257	1.16	Jaana Hartiala, Eur J Heart. 2021
rs73225849	8	22047223	BMP1	C	0.0603	1.1	Jaana Hartiala, Eur J Heart. 2021
rs2954021	8	126482077	TRIB1,LINC00861	A	0.478	1.06	Jaana Hartiala, Eur J Heart. 2021
rs2891168	9	22098619	CDKN2B-AS1	G	0.4888	1.21	Jaana Hartiala, Eur J Heart. 2021
rs1967604	9	110530324	KLF4,ACTL7B	A	0.309	1.06	Jaana Hartiala, Eur J Heart. 2021
rs7025486	9	124422403	DAB2IP	A	0.2674	1.05	Jaana Hartiala, Eur J Heart. 2021
rs2519093	9	136141870	ABO	T	0.1978	1.09	Jaana Hartiala, Eur J Heart. 2021
rs28429551	9	139243334	GPSM1,DNLZ	A	0.7333	1.06	Jaana Hartiala, Eur J Heart. 2021
rs2505083	10	30335122	KIAA1462	C	0.4455	1.05	Jaana Hartiala, Eur J Heart. 2021
rs589655	10	44745315	LINC00841,C10orf142	C	0.8987	1.1	Jaana Hartiala, Eur J Heart. 2021
rs1412445	10	91002804	LIPA	T	0.3407	1.08	Jaana Hartiala, Eur J Heart. 2021
rs17115100	10	104591393	CYP17A1	G	0.8995	1.07	Jaana Hartiala, Eur J Heart. 2021
rs61621482	11	100570060	ARHGAP42	G	0.2472	1.05	Jaana Hartiala, Eur J Heart. 2021
rs2019090	11	103668962	DYNC2H1,MIR4693	A	0.2861	1.07	Jaana Hartiala, Eur J Heart. 2021
rs10841443	12	20220033	LOC100506393	G	0.7011	1.06	Jaana Hartiala, Eur J Heart. 2021
rs7137258	12	54512164	FLJ12825	A	0.0555	1.12	Jaana Hartiala, Eur J Heart. 2021
rs2681472	12	90008959	ATP2B1	G	0.158	1.07	Jaana Hartiala, Eur J Heart. 2021
rs10774625	12	111910219	ATXN2	A	0.489	1.08	Jaana Hartiala, Eur J Heart. 2021
rs1169288	12	121416650	HNF1A	C	0.3427	1.06	Jaana Hartiala, Eur J Heart. 2021
rs11057837	12	125311720	SCARB1	T	0.1061	1.08	Jaana Hartiala, Eur J Heart. 2021
rs9591012	13	33058333	N4BP2L2	G	0.6246	1.04	Jaana Hartiala, Eur J Heart. 2021
rs11617955	13	110818102	COL4A1	T	0.8929	1.1	Jaana Hartiala, Eur J Heart. 2021
rs12897285	14	100124055	HHIPL1	T	0.837	1.06	Jaana Hartiala, Eur J Heart. 2021
rs72743461	15	67441750	SMAD3	C	0.7663	1.06	Jaana Hartiala, Eur J Heart. 2021
rs8037798	15	75240030	COX5A,RPP25	G	0.2409	1.05	Jaana Hartiala, Eur J Heart. 2021
rs7173743	15	79141784	ADAMTS7,MORF4L1	T	0.568	1.07	Jaana Hartiala, Eur J Heart. 2021
rs12906125	15	91427612	FES;FURIN	A	0.337	1.08	Jaana Hartiala, Eur J Heart. 2021
rs2760740	17	2020989	SMG6	C	0.2935	1.05	Jaana Hartiala, Eur J Heart. 2021
rs11652894	17	17952439	GID4	C	0.4009	1.05	Jaana Hartiala, Eur J Heart. 2021
rs62076439	17	47404628	ZNF652	T	0.3832	1.05	Jaana Hartiala, Eur J Heart. 2021
rs9945890	18	46515916	SMAD7,DYM	T	0.6452	1.05	Jaana Hartiala, Eur J Heart. 2021
rs112374545	19	11188899	SMARCA4,LDLR	C	0.8949	1.11	Jaana Hartiala, Eur J Heart. 2021
rs12983897	19	17858564	FCHO1	G	0.4886	1.06	Jaana Hartiala, Eur J Heart. 2021
rs73045269	19	41825191	CCDC97	T	0.1542	1.07	Jaana Hartiala, Eur J Heart. 2021
rs429358	19	45411941	APOE	C	0.1429	1.11	Jaana Hartiala, Eur J Heart. 2021
rs34633566	19	46306719	RSPH6A	C	0.339	1.04	Jaana Hartiala, Eur J Heart. 2021
rs6102343	20	39924279	ZHX3	A	0.2262	1.05	Jaana Hartiala, Eur J Heart. 2021
rs259979	20	57750556	SLMO2-ATP5E,ZNF831	T	0.1624	1.06	Jaana Hartiala, Eur J Heart. 2021
rs28451064	21	35593827	LINC00310,KCNE2	A	0.1387	1.12	Jaana Hartiala, Eur J Heart. 2021
rs180803	22	24658858	POM121L9P	G	0.984	1.16	Jaana Hartiala, Eur J Heart. 2021
Abbreviations: SNP, single nucleotide polymorphisms; CHR, chromosome; POS, position; RA, risk allele; RAF, risk allele frequency; OR, odds ratio.

## Sheet: sTable 2
sTable 2. Risk associated SNPs used for calculating genetic risk score for ischaemic stroke (IS)
SNP	CHR	POS	Gene	RA	RAF	OR	Reference
rs880315	1	10796866	CASZ1	C	0.3687	1.05	Rainer Malik, Nat Genet. 2018
rs12037987	1	113042822	MIR4256,WNT2B	C	0.0838	1.07	Rainer Malik, Nat Genet. 2018
rs12124533	1	115657799	TSPAN2,NGF	T	0.2449	1.17	Rainer Malik, Nat Genet. 2018
rs1052053	1	156202173	PMF1-BGLAP	G	0.3896	1.06	Rainer Malik, Nat Genet. 2018
rs146390073	1	241306248	RGS7	T	0.0133	1.95	Rainer Malik, Nat Genet. 2018
rs12476527	2	26915624	KCNK3	G	0.3948	1.05	Rainer Malik, Nat Genet. 2018
rs13143308	4	111714419	PITX2,C4orf32	T	0.2589	1.32	Rainer Malik, Nat Genet. 2018
rs17612742	4	148414651	EDNRA	C	0.1334	1.19	Rainer Malik, Nat Genet. 2018
rs6825454	4	155501188	FGB,FGA	C	0.253	1.06	Rainer Malik, Nat Genet. 2018
rs11957829	5	121515195	LOC100505841	A	0.8284	1.07	Rainer Malik, Nat Genet. 2018
rs6891174	5	172640590	BNIP1,NKX2-5	A	0.3631	1.11	Rainer Malik, Nat Genet. 2018
rs4959130	6	1356916	FOXQ1,FOXF2	A	0.134	1.08	Rainer Malik, Nat Genet. 2018
rs16896398	6	43262704	TTBK1,SLC22A7	T	0.3005	1.05	Rainer Malik, Nat Genet. 2018
rs2107595	7	19049388	HDAC9,TWIST1	A	0.1695	1.21	Rainer Malik, Nat Genet. 2018
rs42039	7	92244422	CDK6	C	0.7438	1.07	Rainer Malik, Nat Genet. 2018
rs7859727	9	22102165	CDKN2B-AS1	T	0.4893	1.05	Rainer Malik, Nat Genet. 2018
rs10820405	9	106010237	LINC01492	G	0.8166	1.2	Rainer Malik, Nat Genet. 2018
rs635634	9	136155000	ABO,SURF6	T	0.1981	1.08	Rainer Malik, Nat Genet. 2018
rs2295786	10	105616482	SH3PXD2A,OBFC1	A	0.6472	1.05	Rainer Malik, Nat Genet. 2018
rs2005108	11	102770353	MMP12,MMP13	T	0.1406	1.08	Rainer Malik, Nat Genet. 2018
rs7304841	12	20577593	PDE3A	A	0.5806	1.05	Rainer Malik, Nat Genet. 2018
rs3184504	12	111884608	SH2B3	T	0.4756	1.08	Rainer Malik, Nat Genet. 2018
rs35436	12	115554523	TBX3,MED13L	C	0.6228	1.05	Rainer Malik, Nat Genet. 2018
rs9526212	13	47225745	LRCH1	G	0.7753	1.06	Rainer Malik, Nat Genet. 2018
rs4932370	15	91404705	BLM,FURIN	A	0.3438	1.05	Rainer Malik, Nat Genet. 2018
rs12932445	16	73069888	ZFHX3	C	0.1879	1.2	Rainer Malik, Nat Genet. 2018
rs12445022	16	87575332	LOC101928737,JPH3	A	0.3201	1.06	Rainer Malik, Nat Genet. 2018
rs11867415	17	1571818	PRPF8	G	0.0583	1.09	Rainer Malik, Nat Genet. 2018
rs2229383	19	10794630	ILF3	T	0.6661	1.05	Rainer Malik, Nat Genet. 2018
rs8103309	19	11174935	SMARCA4,LDLR	T	0.6553	1.05	Rainer Malik, Nat Genet. 2018
Abbreviations: SNP, single nucleotide polymorphisms; CHR, chromosome; POS, position; RA, risk allele; RAF, risk allele frequency; OR, odds ratio.

## Sheet: sTable 3
sTable 3. Risk associated SNPs used for calculating genetic risk score for venous thromboembolism (VTE)
SNP	CHR	POS	Gene	RA	RAF	OR	Reference
rs4524	1	169511755	F5	T	0.7362	1.2	Germain M, Am J Hum Genet. 2015
rs2842700	1	207282149	C4BPA	A	0.0603	1.15	Lindström S, Blood. 2019
rs145470028	1	230986407	C1orf198	G	0.9834	1.28205	Lindström S, Blood. 2019
rs1867312	2	68619981	PLEK	C	0.4462	1.06	Lindström S, Blood. 2019
rs2070011	4	155511897	FGA	T	0.3841	1.478	Herrera-Rivero M, Thromb Haemost. 2021
rs3736455	4	187122319	CYP4V2	G	0.665	1.36986	Germain M, PLoS One. 2011
rs1593	4	187195551	F11	A	0.8824	1.85185	Germain M, PLoS One. 2011
rs4869589	5	38707871	OSMR-AS1	T	0.273	1.08	Lindström S, Blood. 2019
rs12675621	8	27898452	NUGGC	G	0.298	1.07	Lindström S, Blood. 2019
rs4602861	8	106590706	ZFPM2	A	0.7391	1.2	Germain M, Am J Hum Genet. 2015
rs672316	9	136138125	ABO	T	0.751	1.53846	Germain M, PLoS One. 2011
rs78707713	10	71245276	TSPAN15	T	0.8894	1.28	Germain M, Am J Hum Genet. 2015
rs10886430	10	121010256	GRK5	G	0.1212	1.12	Lindström S, Blood. 2019
rs3136516	11	46760756	F2	G	0.4667	1.1	Klarin D, Circ Cardiovasc Genet. 2017
rs2851436	12	123667354	MPHOSPH9	T	0.8003	1.06383	Lindström S, Blood. 2019
rs11158204	14	58844526	ARID4A,TOMM20L	C	0.7487	1.06383	Lindström S, Blood. 2019
rs12445050	16	81870969	PLCG2	T	0.1363	1.11	Lindström S, Blood. 2019
rs1048483	17	1966457	SMG6	T	0.4807	1.06	Lindström S, Blood. 2019
rs12450494	17	7207887	YBX2,EIF5A	A	0.4685	1.06	Lindström S, Blood. 2019
rs2288904	19	10742170	SLC44A2	G	0.7939	1.19	Germain M, Am J Hum Genet. 2015
rs7508633	19	13258290	STX10	G	0.4199	1.06	Lindström S, Blood. 2019
rs6087685	20	33777612	PROCR,MMP24	C	0.2974	1.15	Germain M, Am J Hum Genet. 2015
Abbreviations: SNP, single nucleotide polymorphisms; CHR, chromosome; POS, position; RA, risk allele; RAF, risk allele frequency; OR, odds ratio.

## Sheet: sTable 4
sTable 4. Demographic characteristics of subjects in the sepsis incident cohort of the UK Biobank
		Diagnosis of sepsis
Characteristics	Overall	Yes	No	HR (95% CI)	P-value
Subjects, No. (%)	483,177/483,177 (100)	10,757/483,177 (2.23)	472,420/483,177 (97.77)	\	\
Age at recruiment, mean (95% CI)	56.88 (56.86-56.9)	60.65 (60.51-60.78)	56.8 (56.77-56.82)	1.07 (1.07-1.07)	<1E-299
Gender, No. (%)
Female	266,445/483,177 (55.14)	4,991/10,757 (46.4)	261,454/472,420 (55.34)	Ref
Male	216,732/483,177 (44.86)	5,766/10,757 (53.6)	210,966/472,420 (44.66)	1.45 (1.39-1.50)	1.88758e-81
Race, No. (%)
White	454,493/483,177 (94.06)	10,182/454,493 (2.24)	444,311/454,493 (97.76)	Ref
Black	7,806/483,177 (1.62)	164/7,806 (2.1)	7,642/7,806 (97.9)	0.95 (0.81-1.11)	0.517087
Asian	10,978/483,177 (2.27)	213/10,978 (1.94)	10,765/10,978 (98.06)	0.87 (0.76-1.00)	0.0470444
Other	9,900/483,177 (2.05)	198/9,900 (2)	9702/9,900 (98)	0.90 (0.78-1.04)	0.14693
10-yr ASCVD Risk by PCE, mean (95% CI)	8.18 (8.16-8.21)	12.11 (11.93-12.29)	8.1 (8.08-8.12)	1.06 (1.06-1.06)	<1E-299
Age at dx of sepsis, mean (95% CI)	\	68.39 (68.25-68.54)	\	\	\
Note: Sepsis cases before recruitment were exlcuded.

## Sheet: sTable 5
sTable 5. Differential risk for cardiovascular complications by follow-up time period after after a sepsis diagnosiss, race of white
	HR (95% CI) for complication after a sepsis diagnosis, P-value1
Major complications	Entire follow-up	Short-term (0-30 days)	Mid-term (31 days-2 years)	Long-term (>2 years)
Incident myocardial infarction (MI)
Sepsis	1.20 (1.08-1.33), P=8.97e-04	148.13 (100.78-217.73), P=1.08e-142	3.78 (3.11-4.60), P=8.47e-41	0.39 (0.32-0.47), P=9.08e-22
GRSMI	1.93 (1.85-2.00), P=2.51e-253	2.03 (1.47-2.81), P=1.84e-05	2.10 (1.86-2.36), P=5.61e-35	1.91 (1.83-1.98), P=6.03e-217
Incident ischaemic stroke (IS)
Sepsis	1.47 (1.27-1.69), P=2.79e-07	159.24 (93.02-272.58), P=2.62e-76	5.29 (4.06-6.89), P=5.32e-35	0.40 (0.30-0.54), P=7.00e-10
GRSIS	1.26 (1.17-1.35), P=1.19e-09	0.86 (0.47-1.55), P=0.61	1.05 (0.81-1.35), P=0.71	1.29 (1.19-1.39), P=1.34e-10
Incident venous thromboembolism (VTE)
Sepsis	3.30 (3.00-3.63), P=9.92e-133	NA (NA-NA), P=NA	10.21 (8.50-12.27), P=2.90e-136	0.63 (0.50-0.79), P=5.37e-05
GRSVTE	1.42 (1.37-1.47), P=1.02e-84	1.25 (1.03-1.51), P=2.23e-02	1.50 (1.35-1.66), P=1.46e-14	1.42 (1.36-1.47), P=1.60e-71
Any incident MI, IS, and VTE
Sepsis	1.87 (1.75-2.00), P=1.38e-75	>999 (86.80->999), P=2.66e-03	5.79 (5.12-6.56), P=3.16e-169	0.45 (0.39-0.51), P=7.02e-29
GRSMI	1.49 (1.44-1.54), P=4.35e-137	1.10 (0.87-1.38), P=0.44	1.51 (1.37-1.66), P=2.80e-16	1.50 (1.45-1.55), P=1.83e-122
GRSIS	1.05 (1.01-1.10), P=6.40e-03	0.96 (0.75-1.23), P=0.75	1.05 (0.93-1.18), P=0.42	1.06 (1.02-1.10), P=5.88e-03
GRSVTE	1.13 (1.11-1.16), P=1.88e-29	1.04 (0.89-1.20), P=0.63	1.19 (1.11-1.27), P=5.83e-07	1.13 (1.10-1.16), P=3.61e-24
1HR adjusted for age, gender, 10-yr ASCVD Risk by PCE, and genetic backgroud.
Note: Sepsis cases before recruitment were exlcuded, MI/IS/VTE cases before sepsis were excluded.

## Sheet: sTable 6
sTable 6. Differential risk for cardiovascular complications by follow-up time period after a sepsis diagnosis
	Sub-distribution HR (95% CI), P-value1
Major complications	Short-term (0-30 days)	Mid-term (31 days-2 years)	Long-term (>2 years)
Incident myocardial infarction (MI)	137.28 (137.19-137.37), P<1E-299	3.69 (3.58-3.80), P<1E-299	0.33 (0.23-0.43), P<1E-299
Incident ischaemic stroke (IS)	178.39 (178.34-178.44), P<1E-299	4.90 (4.78-5.02), P<1E-299	0.33 (0.24-0.42), P=4.0e-15
Incident venous thromboembolism (VTE)	NA	11.00 (11.00-11.00), P<1E-299	0.52 (0.50-0.54), P=4.8e-09
Any incident MI, IS, and VTE	261.65 (261.62-261.68), P<1E-299	5.86 (5.77-5.95), P<1E-299	0.37 (0.29-0.45), P<1E-299
1HR adjusted for age, gender, race, 10-yr ASCVD Risk by PCE, and genetic backgroud.
Note: Sepsis cases before recruitment were exlcuded, MI/IS/VTE cases before sepsis were excluded.
